# Supplementary material for: Nitrogen Enrichment Reshapes Contrasting Microbial Networks in Northern Tibetan Alpine Meadow vs. Steppe
Source: Plants (Basel). 2025 Sep 7;14(17):2803. doi: 10.3390/plants14172803 (PMC12430419; doi:10.3390/plants14172803)
Supplement: Supplementary file 1 [file plants-14-02803-s001.zip]

Archive with 1 entries (1 files):
- plants-3828754-supplementary.pdf
